# Supplementary material for: ClpP protease activation results from the reorganization of the electrostatic interaction networks at the entrance pores
Source: Commun Biol. 2019 Nov 13;2:410. doi: 10.1038/s42003-019-0656-3 (PMC6853987; doi:10.1038/s42003-019-0656-3)
Supplement: Supplementary file 3 — Supplementary Data 1 [file 42003_2019_656_MOESM3_ESM.xlsx]

## Sheet: Sheet1
	Relative Degradation Rate
N. meningitidis ClpP	Expt. 1	Expt. 2	Expt. 3	Average	SD
WT	0.11942	-0.00671486	-0.0458573	0.0222835	0.0863733
WT+10μM ACP1-01	6.33422	6.37149	6.24715	6.31785	0.0638093
WT+10μM ACP1-06	5.78353	5.42551	5.97424	5.72797	0.278595
WT+10μM ACP1-17	1.14692	1.74101	1.75113	1.54641	0.345968
WT+1μM ADEP-04	10.2339	11.9899	9.65606	10.627	1.21551
WT+1μM ADEP-14	6.86637	10.4915	9.92313	9.09399	1.94978
WT+1μM ADEP-28	4.49929	5.28453	5.09347	4.95927	0.409518
E31A	0.539526	-0.182396	0.434262	0.263807	0.389997
E58A	3.89113	3.3689	2.38498	3.21512	0.764805
E31A+E58A	6.47748	4.88629	5.36283	5.57574	0.816672
	Relative Degradation Rate
E. coli ClpP	Expt. 1	Expt. 2	Expt. 3	Average	SD
WT	0.290684	0.0393921	0.0579148	0.129335	0.140048
WT+10μM ACP1-01	3.61134	3.48905	3.53653	3.54577	0.0616524
WT+10μM ACP1-06	3.48554	3.73399	3.42362	3.54785	0.164267
WT+10μM ACP1-17	6.67046	7.6387	6.13586	6.815	0.761776
WT+1μM ADEP-04	6.39597	6.76883	6.85837	6.67463	0.245249
WT+1μM ADEP-14	6.60781	5.80422	5.86586	6.09285	0.447238
WT+1μM ADEP-28	6.11031	7.46759	6.71804	6.76556	0.679896
E40A	0.90291	1.07138	1.0256	1	0.0871145
E67A	4.36031	3.116	3.13322	3.53664	0.713508
Y76A	1.61303	1.5817	1.61357	1.60282	0.0182483
